# Supplementary material for: α-Tocopherol and Trolox as Effective Natural Additives for Polyurethane Foams: A DFT and Experimental Study
Source: Molecules. 2024 Dec 21;29(24):6037. doi: 10.3390/molecules29246037 (PMC11678614; doi:10.3390/molecules29246037)
Supplement: Supplementary file 1 [file molecules-29-06037-s001.zip]

Archive with 1 entries (1 files):
- molecules-3361494-supplementary.pdf
